# Supplementary material for: Influence of Material Deprivation on Clinical Outcomes Among People Living with HIV in High-Income Countries: A Systematic Review and Meta-analysis
Source: AIDS Behav. 2021 Dec 11;26(6):2026–54. doi: 10.1007/s10461-021-03551-y (PMC9046343; doi:10.1007/s10461-021-03551-y)
Supplement: Supplementary file 7 — Supplementary file7 (XLSX 19 kb) [file 10461_2021_3551_MOESM7_ESM.xlsx]

## Sheet: Risk of bias - cohort
Newcastle-Ottawa Quality Assessment: Cohort
Study	SELECTION (max 4 star)				COMPARABILITY (max 2 stars)	OUTCOME (max 3 star)			TOTAL POINTS / 9
	Representativeness of exposed cohort	Selection of non-exposed cohort	Ascertainment of exposure	Outcome of interest not present at start of study	Comparability of cohorts on basis of design or analysis	Assessment of outcome	Length of follow up	Adequacy of follow up
Almeida-Brasil et al 2018		⋆			⋆⋆	⋆	⋆	⋆	6
Berg et al 2004		⋆	⋆	⋆	⋆	⋆	⋆	⋆	7
Blank et al 2015		⋆		⋆	⋆⋆	⋆	⋆		6
Carrieri et al 2003		⋆	⋆	⋆	⋆	⋆	⋆		6
Collazos et al 2009	⋆	⋆			⋆	⋆	⋆		5
Del Amo et al 2017	⋆	⋆	⋆	⋆	⋆	⋆	⋆	⋆	8
Doshi et al 2017 (surveillance records review)	⋆	⋆	⋆		⋆⋆	⋆	⋆		7
Fadul et al 2017 (retrospective chart review)	⋆	⋆	⋆			⋆			4
Feller and Agins 2016	⋆	⋆	⋆	⋆	⋆⋆	⋆	⋆	⋆	9
Gardner et al 2015		⋆	⋆		⋆⋆	⋆	⋆		6
Golin et al 2002	⋆	⋆	⋆	⋆	⋆⋆	⋆	⋆		8
Gueler et al 2015	⋆	⋆	⋆		⋆	⋆	⋆	⋆	7
Jansen et al 2009	⋆	⋆			⋆				3
Kacanek et al 2019		⋆	⋆	⋆	⋆⋆	⋆	⋆	⋆	8
Kleeberger et al 2004		⋆	⋆		⋆⋆		⋆	⋆	6
Koehn et al 2020	⋆	⋆	⋆		⋆⋆	⋆	⋆	⋆	8
Lim et al 2015		⋆	⋆		⋆⋆	⋆	⋆	⋆	7
Ludema et al 2016	⋆	⋆	⋆	⋆	⋆⋆	⋆	⋆		8
Marshall et al 2016		⋆		⋆	⋆⋆	⋆	⋆	⋆	7
Oliver et al 2019		⋆	⋆		⋆⋆	⋆	⋆	⋆	7
Parruti et al 2006	⋆	⋆	⋆	⋆	⋆	⋆	⋆	⋆	8
Rebeiro et al 2018	⋆	⋆	⋆	⋆	⋆⋆	⋆	⋆	⋆	9
Saracino et al 2018	⋆	⋆					⋆	⋆	4
Sayles et al 2012		⋆	⋆		⋆⋆	⋆	⋆		6
Sheehan et al 2017 (surveillance records review)	⋆	⋆	⋆		⋆⋆	⋆	⋆		7
Singh et al 1999	⋆		⋆		⋆	⋆	⋆	⋆	6
Sobrino-Vegas et al 2012	⋆	⋆			⋆	⋆	⋆		5
Spire et al 2002	⋆	⋆		⋆	⋆		⋆	⋆	6
Storholm et al 2019		⋆	⋆	⋆	⋆	⋆	⋆		6
Tymejczyk et al 2018 (surveillance/medical records review)	⋆	⋆	⋆		⋆⋆	⋆	⋆		7
Vyas et al 2014	⋆	⋆		⋆			⋆		4
Wagoner et al 2016	⋆	⋆			⋆⋆		⋆		5
Weiser et al 2013		⋆	⋆		⋆⋆		⋆	⋆	7
Whelan et al 2019	⋆	⋆	⋆			⋆	⋆		5
Yehia et al 2014	⋆	⋆	⋆		⋆⋆	⋆	⋆		7
High risk of bias
Unclear risk of bias
Low risk of bias

## Sheet: Risk of bias - cross sectional
Newcastle-Ottawa Quality Assessment: Cross-sectional
Study	SELECTION (max 4 stars)				COMPARABILITY (max 2 stars)	OUTCOME (max 2 stars)		TOTAL POINTS / 8
	Representativeness of sample	Sample size	Non-respondents	Ascertainment of exposure (risk factor)	Comparability of subjects in different outcome groups on basis of design or analysis	Assessment of outcome	Statistical test
Abgrall et al 2014				⋆			⋆	2
Anderson et al 2018	⋆		⋆	⋆	⋆	⋆	⋆	6
Baguso et al 2019 (secondary data analysis of surveillance data)		⋆		⋆	⋆⋆		⋆	5
Burch 2018	⋆	⋆	⋆	⋆	⋆⋆	⋆	⋆	8
Chitsaz et al 2013		⋆		⋆	⋆⋆		⋆	5
Clemenzi-Allen et al 2018	⋆	⋆		⋆	⋆⋆	⋆	⋆	7
Creasy et al 2019	⋆	⋆		⋆	⋆		⋆	5
D'Almeida et al 2016	⋆	⋆	⋆	⋆	⋆⋆	⋆	⋆	8
Dorz et al 2003	⋆			⋆	⋆	⋆		4
Dowshen et al 2016 (secondary data analysis)		⋆		⋆		⋆		3
Feldman et al 2015 (programme evaluation)		⋆	N/A - No response required. Data in study was from exisiting register	⋆	⋆⋆	⋆	⋆	6
Gebo et al 2003	⋆		⋆	⋆	⋆⋆		⋆	6
Gordillo et al 1999	⋆		⋆	⋆	⋆	⋆	⋆	6
Haider et al 2019	⋆	⋆	⋆		⋆⋆		⋆	6
Hussen et al 2018		⋆		⋆	⋆	⋆	⋆	5
Iralu et al 2010				⋆		⋆	⋆	3
Johnson et al 2003	⋆	⋆		⋆	⋆⋆		⋆	6
Kalichman and Grebler 2010				⋆	⋆⋆	⋆	⋆	5
Kalichman et al 2010	⋆			⋆	⋆⋆	⋆	⋆	6
Kalichman et al 2014				⋆	⋆⋆	⋆	⋆	5
Keith McInnes et al 2013 (cross-sectional analysis of cohort)		⋆		⋆	⋆⋆	⋆	⋆	6
Kyser et al 2011 (cross-sectional analysis of baseline sample)	⋆	⋆	⋆	⋆	⋆⋆		⋆	7
Lacombe-Duncan et al 2019 (mixed methods; cross-section of cohort study)		⋆		⋆			⋆	3
McCoy et al 2016 (basline pre-intervention study)		⋆		⋆	⋆⋆		⋆	5
Miller et al 2006 (programme evaluation)	⋆		⋆	⋆	⋆⋆	⋆	⋆	7
Mimiaga et al 2019 (needs assessment)	⋆	⋆		⋆	⋆⋆		⋆	6
Mohammed et al 2004	⋆			⋆	⋆⋆			4
Moore et al 2016		⋆	⋆	⋆	⋆⋆	⋆	⋆	7
Nyaku, Beer and Shu 2019 (surveillance records review from cross-sectional sample)	⋆	⋆	⋆	⋆	⋆⋆	⋆	⋆	8
O'Neil et al 2012 (cross-section of cohort)	⋆	⋆		⋆	⋆	⋆	⋆	6
Papadopoulou 2000	⋆		⋆	⋆	⋆			4
Persson et al 1994		⋆	⋆	⋆	⋆	⋆	⋆	6
Phillips 2011		⋆		⋆				2
Phillips et al 2013	⋆			⋆	⋆⋆		⋆	5
Raho-Moussa et al 2019	⋆			⋆	⋆	⋆	⋆	5
Robinson and Knowlton 2016 (secondary data analysis)		⋆		⋆	⋆	⋆	⋆	5
Santos et al 2014 (secondary data analysis)		⋆		⋆	⋆⋆		⋆	5
Schafer et al 2012 (cross-sectional cohort study_				⋆	⋆⋆	⋆	⋆	5
Sellier et al 2006				⋆	⋆			2
Shacham et al 2010	⋆	⋆		⋆	⋆⋆	⋆	⋆	7
Shacham et al 2013	⋆	⋆		⋆	⋆⋆	⋆	⋆	7
Sherr et al 2012			⋆	⋆	⋆⋆		⋆	5
Siefried et al 2017 (cross-sectional analysis of cohort study)	⋆	⋆		⋆			⋆	4
Stone et al 2001 (cross-sectional survey of cohort study)		⋆		⋆	⋆⋆		⋆	5
Sunil and McGehee 2007 (cross-sectional cohort study)	⋆			⋆	⋆		⋆	4
Surratt et al 2015		⋆	⋆	⋆	⋆⋆		⋆	6
Uusküla et al 2012	⋆	⋆		⋆	⋆		⋆	5
Wilson et al 2018 (programme evaluation)				⋆	⋆⋆		⋆	4
Yang and Bang 2017			⋆	⋆		⋆		3
High risk of bias
Low risk of bias
Unclear risk of bias
